# Supplementary material for: Block Copolymer–Sodium Oleate Complexes Through Electrostatic Interactions for Curcumin Encapsulation
Source: Materials (Basel). 2025 Nov 28;18(23):5375. doi: 10.3390/ma18235375 (PMC12693471; doi:10.3390/ma18235375)
Supplement: Supplementary file 1 [file materials-18-05375-s001.zip]

Archive with 1 entries (1 files):
- materials-3960519-supplementary.pdf
